# Supplementary material for: Posttraumatic Osteomyelitis Risks Associated with NLRP3 Gene Polymorphisms in the Chinese Population
Source: J Pers Med. 2023 Jan 30;13(2):253. doi: 10.3390/jpm13020253 (PMC9959692; doi:10.3390/jpm13020253)
Supplement: Supplementary file 1 [file jpm-13-00253-s001.zip]

Archive with 1 entries (1 files):
- jpm-2086683-supplementary.pdf
